# Supplementary material for: Suspected Sexual Transmission of Dermatophilosis among Men Who Have Sex with Men, Barcelona, Spain, 2025–2026
Source: Emerg Infect Dis. 2026 Jun;32(6):964–9. doi: 10.3201/eid3206.260476 (PMC13245244; doi:10.3201/eid3206.260476)
Supplement: Appendix — Additional information for suspected sexual transmission of dermatophilosis among men who have sex with men, Barcelona, Spain, 2025–2026. [file 26-0476-Techapp-s1.xlsx]

## Sheet: Appendix Table
Article DOI: https://doi.org/10.3201/eid3206.260476
EID cannot ensure accessibility for supplementary materials supplied by authors. Readers who have difficulty accessing supplementary content should contact the authors for assistance.
Suspected Sexual Transmission of Dermatophilosis among Men Who Have Sex with Men, Barcelona, Spain, 2025–2026
Appendix Table. Retrieved Dermatophilus congolensis sequences, including their accession numbers and associated metadata
Isolate ID	SRA	Bioproject	Year of isolation	Country	Host	Patient ID	PMID
BTSK1	SRR10524133	PRJNA590056	2019	Saint Kitts and Nevis	cattle	not applicable	34357926
BTSK10	SRR10524094	PRJNA590056	2019	Saint Kitts and Nevis	cattle	not applicable	34357926
BTSK11	SRR10524131	PRJNA590056	2019	Saint Kitts and Nevis	cattle	not applicable	34357926
BTSK12	SRR10524130	PRJNA590056	2019	Saint Kitts and Nevis	cattle	not applicable	34357926
BTSK13	SRR10524128	PRJNA590056	2019	Saint Kitts and Nevis	cattle	not applicable	34357926
BTSK14	SRR10524127	PRJNA590056	2019	Saint Kitts and Nevis	cattle	not applicable	34357926
BTSK15	SRR10524126	PRJNA590056	2019	Saint Kitts and Nevis	cattle	not applicable	34357926
BTSK16	SRR10524129	PRJNA590056	2019	Saint Kitts and Nevis	cattle	not applicable	34357926
BTSK17	SRR10524125	PRJNA590056	2019	Saint Kitts and Nevis	cattle	not applicable	34357926
BTSK18	SRR10524124	PRJNA590056	2019	Saint Kitts and Nevis	cattle	not applicable	34357926
BTSK19	SRR10524123	PRJNA590056	2019	Saint Kitts and Nevis	cattle	not applicable	34357926
BTSK2	SRR10524132	PRJNA590056	2019	Saint Kitts and Nevis	cattle	not applicable	34357926
BTSK20	SRR10524122	PRJNA590056	2019	Saint Kitts and Nevis	cattle	not applicable	34357926
BTSK21	SRR10524119	PRJNA590056	2019	Saint Kitts and Nevis	cattle	not applicable	34357926
BTSK22	SRR10524118	PRJNA590056	2019	Saint Kitts and Nevis	cattle	not applicable	34357926
BTSK23	SRR10524121	PRJNA590056	2019	Saint Kitts and Nevis	cattle	not applicable	34357926
BTSK24	SRR10524117	PRJNA590056	2019	Saint Kitts and Nevis	cattle	not applicable	34357926
BTSK25	SRR10524116	PRJNA590056	2019	Saint Kitts and Nevis	cattle	not applicable	34357926
BTSK26	SRR10524115	PRJNA590056	2019	Saint Kitts and Nevis	cattle	not applicable	34357926
BTSK27	SRR10524114	PRJNA590056	2019	Saint Kitts and Nevis	cattle	not applicable	34357926
BTSK28	SRR10524112	PRJNA590056	2019	Saint Kitts and Nevis	cattle	not applicable	34357926
BTSK29	SRR10524111	PRJNA590056	2019	Saint Kitts and Nevis	cattle	not applicable	34357926
BTSK3	SRR10524120	PRJNA590056	2019	Saint Kitts and Nevis	cattle	not applicable	34357926
BTSK30	SRR10524110	PRJNA590056	2019	Saint Kitts and Nevis	cattle	not applicable	34357926
BTSK31	SRR10524109	PRJNA590056	2019	Saint Kitts and Nevis	cattle	not applicable	34357926
BTSK32	SRR10524108	PRJNA590056	2019	Saint Kitts and Nevis	cattle	not applicable	34357926
BTSK33	SRR10524107	PRJNA590056	2019	Saint Kitts and Nevis	cattle	not applicable	34357926
BTSK34	SRR10524106	PRJNA590056	2019	Saint Kitts and Nevis	cattle	not applicable	34357926
BTSK35	SRR10524105	PRJNA590056	2019	Saint Kitts and Nevis	cattle	not applicable	34357926
BTSK36	SRR10524104	PRJNA590056	2019	Saint Kitts and Nevis	cattle	not applicable	34357926
BTSK37	SRR10524103	PRJNA590056	2019	Saint Kitts and Nevis	cattle	not applicable	34357926
BTSK38	SRR10524102	PRJNA590056	2019	Saint Kitts and Nevis	cattle	not applicable	34357926
BTSK39	SRR10524101	PRJNA590056	2019	Saint Kitts and Nevis	cattle	not applicable	34357926
BTSK4	SRR10524113	PRJNA590056	2019	Saint Kitts and Nevis	cattle	not applicable	34357926
BTSK40	SRR10524100	PRJNA590056	2019	Saint Kitts and Nevis	cattle	not applicable	34357926
BTSK5	SRR10524099	PRJNA590056	2019	Saint Kitts and Nevis	cattle	not applicable	34357926
BTSK6	SRR10524098	PRJNA590056	2019	Saint Kitts and Nevis	cattle	not applicable	34357926
BTSK7	SRR10524097	PRJNA590056	2019	Saint Kitts and Nevis	cattle	not applicable	34357926
BTSK8	SRR10524096	PRJNA590056	2019	Saint Kitts and Nevis	cattle	not applicable	34357926
BTSK9	SRR10524095	PRJNA590056	2019	Saint Kitts and Nevis	cattle	not applicable	34357926
NS2600001	SRR37523473	PRJNA1433182	2026	Spain	human	#2	This study
NS2600002	SRR37523472	PRJNA1433182	2025	Spain	human	#1	This study
NS2600007	SRR37523471	PRJNA1433182	2026	Spain	human	#7	This study
NS2600008	SRR37523470	PRJNA1433182	2026	Spain	human	#3	This study
NS2600009	SRR37523469	PRJNA1433182	2026	Spain	human	#6	This study
NS2600010	SRR37523468	PRJNA1433182	2026	Spain	human	#4	This study
NS2600011	SRR37523467	PRJNA1433182	2026	Spain	human	#5	This study
DSM 44180	SRR896134	PRJNA185573	1956	Democratic Republic Congo	cattle	not applicable	not available
